# Supplementary material for: “I Got My Trophy”: The Story of Implementing a Neuro-Oncology Exercise Program from the Patient and Caregiver Lens—A Qualitative Study
Source: Curr Oncol. 2025 Feb 16;32(2):111. doi: 10.3390/curroncol32020111 (PMC11853919; doi:10.3390/curroncol32020111)
Supplement: Supplementary file 1 [file curroncol-32-00111-s001.zip]

Archive with 4 entries (4 files):
- File S1. Photo Elicitation Protocol.pdf
- File S2. Study Interview Guide.pdf
- File S3. Overview of ACE-Neuro Qualitative Analysis Day.pdf
- File S4. Additional Exemplary Quotes.pdf
